# Supplementary material for: Impact of the springtail's cuticle nanotopography on bioadhesion and biofilm formation in vitro and in the oral cavity
Source: R Soc Open Sci. 2018 Jul 4;5(7):171742. doi: 10.1098/rsos.171742 (PMC6083677; doi:10.1098/rsos.171742)
Supplement: Data for figure 3 [file rsos171742supp2.xlsx]

## Sheet: Sheet1
							colonies per mm²
							Replica	Replica	Replica	Springtail	Springtail
							w/o NS	smooth	w NS	wet	normal
						2 min	43026.7	22403.3	6298.63	1939.42	269.978
						30 min	36276.9	19356.2	20456.7	11233.8	4450.75
						24h	33183.4	17406.8	3331.01	4786.2	29444.9
	colony size distribution
	2 min						30 min						24 h
	Replica	Replica	Replica	Springtail	Springtail		Replica	Replica	Replica	Springtail	Springtail		Replica	Replica	Replica	Springtail	Springtail
	w/o NS	smooth	w NS	wet	normal		w/o NS	smooth	w NS	wet	normal		w/o NS	smooth	w NS	wet	normal
	2	3	2	1	2		1	1	1	1	2		1	1	1	1	1
	1	15	3	2	1		1	1	1	1	1		1	2	1	1	1
	3	10	1	2	2		1	1	2	1	2		1	8	1	1	2
	1	37	4	2			1	1	2	1	2		1	2	1	1	2
	1	14	1	2			1	1	2	1	3		2	2	1	1	1
	1	27	4	2			2	1	1	2	0		2	1	1	3	1
	2	62	2	4			2	1	1	2	0		3	3	1	2	1
	1	1	2	4			2	2	2	2	2		5	6	2	3	1
	2	1	1	2			2	2	2	2	2		2	1	0	1	1
	4	1	2	4			2	3	1	2	1		1	2	1	1	1
	3	1	2	2			2	4	2	2	1		7	3	1	2	2
	2	2	2	3			2	10	2	2	1		2	1	6	1	1
	1	8	2	2			2	7	2	2	2		3	1	5	1	4
	1	15	2	3			2	32	2	2	2		1	1	1	1	47
	1	16	1	2			2	7	2	2	2		1	1	3	2	8
	2	14	2	2			2	4	1	2	1		1	2	2	2	17
	3	3	1	1			2	23	2	2	2		1	2	2	1	7
	2	1	1	2			2	5	1	2	0		1	2	1	1	104
	5	1	1	6			2	5	1	2	0		1	5	2	1	7
	4	5	1	2			2	4	2	3	0		2	3	1	1	5
	6	1	1	4			3	8	3	3	0		2	1	2	1	1
	2	2	1	4			4	24	1	4	4		1	2	1	4	1
	2	1	2	4			4	43	2	4	4		3	2	2	6	1
	2	1	1	2			1	47	2	4	2		7	4	4	4	1
	2	3	3	1			1	5	2	4	3		2	3	1	1	1
	1	1	3	2			2	5	2	4	3		3	2	1	4	1
	1	9	1	2			2	5	1	6	3		6	2	1	4	1
	1	1	1	2			2	6	1	6	5		2	2	1	1	1
	1	1	1	8			2	9	2	7	2		1	3	1	1	1
	1	2	2	3			2	1	2	8	1		1	2	1	1	1
	1	2	1	3			2	1	2	2	1		1	5	1	1	10
	1	2	1	2			2	1	3	2	1		1	5	1	2	5
	1	1	4	2			2	1	3	2	1		3	1	1	2	14
	1	1	1	2			2	2	1	2	1		2	1	1	3	14
	1	1		1			2	2	1	2	1		1	2	1	2	23
	1	2		3			3	2	2	2	1		2	1	1	2	14
	2	1		2			0	3	1	2	1		4	1	2	1	7
	2	1		2			2	3	1	2	1		2	2	1	2	3
	2	3		2			2	5	2	2	1		3	1	1	2	3
	2	1		1			2	10	2	2	1		11	3	1	2	4
	2	3		1			2	17	1	2	1		6	6	2	1	11
	2	2		2			2	33	1	2	1		2	9	3	1	2
	2	1					2	33	1	2	2		3	1	3	5	9
	2	1					2	46	1	2	2		1	3		1	9
	2	1					2	41	1	2	2		8	1		2	9
	2	1					2	36	2	2	2		1	3		2	2
	2	1					2	6	2	2	2		1	2		1	2
	3	1					2	2	2	2	2		1	2		1	4
	3	1					2	5	2	2	2		1	1		2	5
	3	1					2	48	2	2	2		1	2		2	4
	3	1					2	76	2	2	3		1	3		4	1
	4	1					1	89	2	2	3		1	1		2	1
	4	1					1	1	2	3	3		3	1		1	1
	4	1					2	1	2	3	4		1	1		2	1
	4	1					2	1	2	3	4		3	2		2	1
	4	1					1	1	3	3	6		1	2		2	19
	5	1					1	4	3	4	6		1	4		3	9
	13	1					2	5	2	4	15		4	3		4	10
		1					2	7	1	4	4		2	1		3	2
		1					2	9	2	4	2		6	2		1	3
		1					2	16	2	4	1		6	1		2	4
		1					4	11	1	4	2		3	1		3	273
		2					4	37	2	4	1		4	2		2	3
		2					4	17	1	4	6		6	2		1	3
		2					2	8	2	4	1		2	4		1	1
		2					1	5	2	4	1		1	1		4	1
		2					2	4	2	4	1		1	1		13	4
		2					2	26	2	4	2		2	9		3	2
		2					6	27	2	6	1		2	1		1	2
		2					5	13	1	6	1		1	6		4	12
		2					2	31	1	6	1		2	1		2	6
		3					3	16	2	6	1		1	1		2	8
		3					1	20	2	1	1		5	1		1	3
		3					2	1	3	1	1		3	2		1	152
		4					2	1	1	2	1		4	2		3	2
		4					1	1	1	2	2		5	1		0	19
		4					3	2	3	2	2		2	1			1
		4					4	2	1	2	2		1	1			6
		5					2	2	2	2	2		2	1			3
		5					2	2	6	2	2		2	1			7
		6					5	2	1	2	2		8	1			19
		6					1	2	4	2	4		1	1			29
		7					2	2	1	2	5		2	1			3
		7					2	2	2	2	6		1	1			65
		14					8	2	2	2	2		8	1			2
		18					6	3	2	2	2		6	1			4
		26					14	3	1	3	2		1	1			6
		7					6	3	2	3	2		6	1			2
		6					1	3	2	3	2		8	1			6
		2					2	3	2	3	3		2	1			13
		1					2	3	2	4	1		6	1			13
		2					2	3	1	4	2		10	1			16
		1					2	4	2	6	3		6	1			21
		1					5	4	2	6	4		7	1			1
		1					2	6	3	6	4		5	1			1
		1					4		2	7	2		2	1			6
		7					2		2	7	1		1	1			1
		9					1		12	2	3		2	1			1
		10					5		2	2	3		1	1			2
							7		2	2	2		1	2			1
							5		1	2	2		1	2			2
							2		1	2	4		1	2			1
							3		3	2	4		2	2			2
							5		3	2	2		1	2			2
							4		2	1	2		6	2			3
							4		2	1	2		4	2			10
							4		4	2	1		4	2			2
							6		2	2	2		2	2			2
							2		1	2	8		6	2			3
							10		6	2	2		13	2			1
							8		2	2	2		3	2			2
							1		5	2	2		1	2			2
							1		1	2	1		3	4			2
							1		3	3	2		4	4			3
							1		2	4	5		5	7			1
							1		1	4	2		1	8			1
							1		2	4			1	5			1
							1		2	4			27	1			1
							1		2	6				1			1
							1		3	6				1			1
							1		1	1				1			1
							1		2	1				1			1
							1		1	1				1			1
							2		2	1				1			1
							2		1	1				1			1
							2		1	1				1			1
							2		2	1				1			1
							2		1	2				4			1
							2		1	2				4			1
							2		2	2				2			2
							2		2	2				6			2
							2		2	2				1			2
							2		2	2				1			2
							2		4	2				1			2
							2		2	2				1			2
							2		1	2				1			2
							2		1	2				1			2
							2		2	2				1			2
							2		1	3				1			4
							2		1	3				1			4
							3		2	4				1			4
							3		1	4				1			3
							3		1	4				1			5
							3		1	6				1			4
							3		2	7				1			24
							4		1	7				1			3
							4		1	7				1			4
							4		2	7				1			1
							5		1	8				1			3
							5		1	10				1			1
							5		1	2				1			1
							7		2	4				1			4
							11		2	3				6			4
							11		2	2				2			1
							15		2	4				3			2
							1		3	2				5			2
							7		1	2				2			1
							3		1	4				2			2
							1		2	4				2			2
							1		2	2				2			2
							1		1	4				2			2
							1		1	2				4			2
							1		2	1				1			2
							1		2	1				1			2
							1		2	1				1			2
							1		3	1				1			2
							1		1	2				1			2
							1		1	4				1			2
							2		2	4				1			2
							2		1	1				1			1
							2		2	1				1			1
							2		2	4				1			1
							2			3				1			1
							2							1			3
							2							2			3
							2							2			4
							3							2			1
							3							2			1
							3							2			1
							4							2			1
							4							2			1
							4							2			1
							4							2			1
							5							3			1
							1							3			1
							1							3			1
							1							3			2
							1							3			2
							1							4			2
							1							4			2
							2							4			2
							2							4			2
							2							5			2
							2							6			5
							2							7			6
							2							7			7
							2							1			7
							2							1			10
							2							1			1
							2							1			3
							2							1			7
							2							1			13
							2							2			75
							2							2			1
							2							2			1
							2							2			1
							2							2			2
							2							2			2
							2							2			99
							2							2
							2							2
							3							3
							4							3
							4							4
							4							4
							4							4
							4							4
							5							4
							6							4
							6							5
							7							5
							8							7
							1							8
							1							12
							1							13
							1							17
							1							1
							1							1
							2							1
							2							1
							2							1
							2							1
							2							1
							2							1
							2							1
							3							1
							3							1
							4							1
							4							1
							4							1
							4							1
							4							1
							6							1
							6							1
							6							2
							7							2
							7							2
							8							2
							8							2
							13							2
							13							2
														2
														2
														2
														2
														2
														2
														2
														2
														2
														3
														3
														3
														4
														4
														4
														5
														6
														7
														8
														8
														9
														9
														17
